# Supplementary material for: Cirolana phuketensis, a new species of marine isopod (Crustacea, Isopoda, Cirolanidae) from the Andaman Sea coast of Thailand
Source: Zookeys. 2017 Sep 4;(695):1–17. doi: 10.3897/zookeys.695.13771 (PMC5673831; doi:10.3897/zookeys.695.13771)
Supplement: XML Treatment for Cirolana [file zookeys.695.13771-treatment1.xml]

<!DOCTYPE tp:taxon-treatment
  PUBLIC "-//TaxonX//DTD Taxonomic Treatment Publishing DTD v0 20100105//EN" "tax-treatment-NSO.dtd">
<tp:taxon-treatment xmlns:tp="http://www.plazi.org/taxpub"><tp:treatment-meta><kwd-group><label>Taxon classification</label><kwd><named-content xmlns:xlink="http://www.w3.org/1999/xlink" content-type="kingdom">Animalia</named-content></kwd><kwd><named-content xmlns:xlink="http://www.w3.org/1999/xlink" content-type="order">Isopoda</named-content></kwd><kwd><named-content xmlns:xlink="http://www.w3.org/1999/xlink" content-type="family">Cirolanidae</named-content></kwd></kwd-group><mixed-citation publication-type="journal"><person-group><name><surname>Rodcharoen</surname><given-names>Eknarin</given-names></name><name><surname>Bruce</surname><given-names>Niel L.</given-names></name><name><surname>Pholpunthin</surname><given-names>Pornsilp</given-names></name></person-group><article-title>
          <italic><tp:taxon-name><tp:taxon-name-part taxon-name-part-type="genus" reg="Cirolana">Cirolana</tp:taxon-name-part> <tp:taxon-name-part taxon-name-part-type="species" reg="phuketensis">phuketensis</tp:taxon-name-part></tp:taxon-name></italic>, a new species of marine isopod (<tp:taxon-name><tp:taxon-name-part taxon-name-part-type="subphylum">Crustacea</tp:taxon-name-part></tp:taxon-name>, <tp:taxon-name><tp:taxon-name-part taxon-name-part-type="order">Isopoda</tp:taxon-name-part></tp:taxon-name>, <tp:taxon-name><tp:taxon-name-part taxon-name-part-type="family">Cirolanidae</tp:taxon-name-part></tp:taxon-name>) from the Andaman Sea coast of Thailand</article-title><source>Zookeys</source><day>4</day><month>9</month><year>2017</year><volume>2017</volume><issue>695</issue><fpage>1</fpage><lpage>17</lpage><pub-id pub-id-type="doi">10.3897/zookeys.695.13771</pub-id></mixed-citation></tp:treatment-meta><tp:nomenclature><label>Genus</label><tp:taxon-name>
              <tp:taxon-name-part taxon-name-part-type="genus" reg="Cirolana">Cirolana</tp:taxon-name-part>
            </tp:taxon-name><tp:taxon-authority>Leach, 1818</tp:taxon-authority></tp:nomenclature><tp:treatment-sec sec-type="remarks" id="SECID0EFNAC"><title>Remarks.</title><p>For the most recent accounts of this genus in Thai waters see <xref ref-type="bibr" rid="B14">Bruce and Olesen (2002)</xref> and <xref ref-type="bibr" rid="B29">Rodcharoen et al (2014</xref>, <xref ref-type="bibr" rid="B30">2016</xref>); <xref ref-type="bibr" rid="B16">Bruce and Wong (2015)</xref> and <xref ref-type="bibr" rid="B31">Sidabalok (2013)</xref> while not dealing with the Thai isopod fauna give a useful indication of the genera and species diversity that can be expected in the region. Diagnoses to <italic><tp:taxon-name><tp:taxon-name-part taxon-name-part-type="genus" reg="Cirolana">Cirolana</tp:taxon-name-part></tp:taxon-name></italic> have been given most recently <xref ref-type="bibr" rid="B17">Brusca et al. (1995)</xref>, <xref ref-type="bibr" rid="B25">Kensley and Schotte (1989)</xref>.</p></tp:treatment-sec><ref-list><ref id="B14"><mixed-citation xmlns:xlink="http://www.w3.org/1999/xlink" xlink:type="simple">
          <person-group><name name-style="western"><surname>Bruce</surname><given-names>NL</given-names></name><name name-style="western"><surname>Olesen</surname><given-names>J</given-names></name></person-group> (<year>2002</year>) Cirolanid Isopods from The Andaman Sea off Phuket, Thailand, with description of two new species. In: Bruce NL, Berggren M, Bussawarit S (Eds) Proceedings of the International Workshop on the <tp:taxon-name><tp:taxon-name-part taxon-name-part-type="subphylum">Crustacea</tp:taxon-name-part></tp:taxon-name> in the Andaman Sea, Phuket Marine Biological Center, 29 November–20 December 1998, Phuket Marine Biological Center Special Publication, 23, Phuket Marine Biological Center, Phuket, 109–131.</mixed-citation></ref><ref id="B29"><mixed-citation xmlns:xlink="http://www.w3.org/1999/xlink" xlink:type="simple">
          <person-group><name name-style="western"><surname>Rodcharoen</surname><given-names>E</given-names></name><name name-style="western"><surname>Bruce</surname><given-names>NL</given-names></name><name name-style="western"><surname>Pholpunthin</surname><given-names>P</given-names></name></person-group> (<year>2014</year>) <article-title><italic><tp:taxon-name><tp:taxon-name-part taxon-name-part-type="genus">Cirolana</tp:taxon-name-part> <tp:taxon-name-part taxon-name-part-type="species">songkhla</tp:taxon-name-part></tp:taxon-name></italic>, a new species of brackish–water cirolanid isopod (<tp:taxon-name><tp:taxon-name-part taxon-name-part-type="subphylum">Crustacea</tp:taxon-name-part></tp:taxon-name>, <tp:taxon-name><tp:taxon-name-part taxon-name-part-type="order">Isopoda</tp:taxon-name-part></tp:taxon-name>, <tp:taxon-name><tp:taxon-name-part taxon-name-part-type="family">Cirolanidae</tp:taxon-name-part></tp:taxon-name>) from the lower Gulf of Thailand.</article-title> <source>ZooKeys</source> <volume>375</volume>: <fpage>1</fpage>–<lpage>14</lpage>. <ext-link xlink:type="simple" ext-link-type="doi" xlink:href="10.3897/zookeys.375.6573">https://doi.org/10.3897/zookeys.375.6573</ext-link></mixed-citation></ref><ref id="B30"><mixed-citation xmlns:xlink="http://www.w3.org/1999/xlink" xlink:type="simple">
          <person-group><name name-style="western"><surname>Rodcharoen</surname><given-names>E</given-names></name><name name-style="western"><surname>Bruce</surname><given-names>NL</given-names></name><name name-style="western"><surname>Pholpunthin</surname><given-names>P</given-names></name></person-group> (<year>2016</year>) Description of four new species of the <italic><tp:taxon-name><tp:taxon-name-part taxon-name-part-type="genus">Cirolana</tp:taxon-name-part></tp:taxon-name></italic> ‘<italic>parva</italic> group’ (<tp:taxon-name><tp:taxon-name-part taxon-name-part-type="subphylum">Crustacea</tp:taxon-name-part></tp:taxon-name>: <tp:taxon-name><tp:taxon-name-part taxon-name-part-type="order">Isopoda</tp:taxon-name-part></tp:taxon-name>: <tp:taxon-name><tp:taxon-name-part taxon-name-part-type="family">Cirolanidae</tp:taxon-name-part></tp:taxon-name>) from Thailand, with supporting molecular (COI) data. Journal of Natural History 50 (NOS31-32): 1935–1981 <ext-link xlink:type="simple" ext-link-type="doi" xlink:href="10.1080/00222933.2016.1180718">https://doi.org/10.1080/00222933.2016.1180718</ext-link></mixed-citation></ref><ref id="B16"><mixed-citation xmlns:xlink="http://www.w3.org/1999/xlink" xlink:type="simple">
          <person-group><name name-style="western"><surname>Bruce</surname><given-names>NL</given-names></name><name name-style="western"><surname>Wong</surname><given-names>HPS</given-names></name></person-group> (<year>2015</year>) <article-title>An overview of the marine <tp:taxon-name><tp:taxon-name-part taxon-name-part-type="order">Isopoda</tp:taxon-name-part></tp:taxon-name> (<tp:taxon-name><tp:taxon-name-part taxon-name-part-type="subphylum">Crustacea</tp:taxon-name-part></tp:taxon-name>) of Singapore.</article-title> <source>Raffles Bulletin of Zoology, Supplement</source> <volume>31</volume>: <fpage>1</fpage>–<lpage>17</lpage>.</mixed-citation></ref><ref id="B31"><mixed-citation xmlns:xlink="http://www.w3.org/1999/xlink" xlink:type="simple">
          <person-group><name name-style="western"><surname>Sidabalok</surname><given-names>CM</given-names></name></person-group> (<year>2013</year>) <article-title>List of marine isopods recorded from Indonesian waters.</article-title> <source>Marine Research in Indonesia</source> <volume>38</volume>(<issue>1</issue>): <fpage>49</fpage>–<lpage>66</lpage>. <ext-link xlink:type="simple" ext-link-type="doi" xlink:href="10.14203/mri.v38i1.56">https://doi.org/10.14203/mri.v38i1.56</ext-link></mixed-citation></ref><ref id="B17"><mixed-citation xmlns:xlink="http://www.w3.org/1999/xlink" xlink:type="simple">
          <person-group><name name-style="western"><surname>Brusca</surname><given-names>RC</given-names></name><name name-style="western"><surname>Wetzer</surname><given-names>R</given-names></name><name name-style="western"><surname>France</surname><given-names>SC</given-names></name></person-group> (<year>1995</year>) <article-title><tp:taxon-name><tp:taxon-name-part taxon-name-part-type="family">Cirolanidae</tp:taxon-name-part></tp:taxon-name> (<tp:taxon-name><tp:taxon-name-part taxon-name-part-type="subphylum">Crustacea</tp:taxon-name-part></tp:taxon-name>: <tp:taxon-name><tp:taxon-name-part taxon-name-part-type="order">Isopoda</tp:taxon-name-part></tp:taxon-name>: <tp:taxon-name><tp:taxon-name-part taxon-name-part-type="suborder">Flabellifera</tp:taxon-name-part></tp:taxon-name>) of the Tropical Eastern Pacific.</article-title> <source>Proceedings of the San Diego Natural History Museum</source> <volume>30</volume>: <fpage>1</fpage>–<lpage>96</lpage>.</mixed-citation></ref><ref id="B25"><mixed-citation xmlns:xlink="http://www.w3.org/1999/xlink" xlink:type="simple">
          <person-group><name name-style="western"><surname>Kensley</surname><given-names>B</given-names></name><name name-style="western"><surname>Schotte</surname><given-names>M</given-names></name></person-group> (<year>1989</year>) Guide to the marine isopod crustaceans of the Caribbean. Smithsonian Institution Press. Washington, DC and London.</mixed-citation></ref></ref-list></tp:taxon-treatment>
