# Supplementary material for: Cirolana phuketensis, a new species of marine isopod (Crustacea, Isopoda, Cirolanidae) from the Andaman Sea coast of Thailand
Source: Zookeys. 2017 Sep 4;(695):1–17. doi: 10.3897/zookeys.695.13771 (PMC5673831; doi:10.3897/zookeys.695.13771)
Supplement: XML Treatment for Cirolana phuketensis [file zookeys.695.13771-treatment2.xml]

<!DOCTYPE tp:taxon-treatment
  PUBLIC "-//TaxonX//DTD Taxonomic Treatment Publishing DTD v0 20100105//EN" "tax-treatment-NSO.dtd">
<tp:taxon-treatment xmlns:tp="http://www.plazi.org/taxpub"><tp:treatment-meta><kwd-group><label>Taxon classification</label><kwd><named-content xmlns:xlink="http://www.w3.org/1999/xlink" content-type="kingdom">Animalia</named-content></kwd><kwd><named-content xmlns:xlink="http://www.w3.org/1999/xlink" content-type="order">Isopoda</named-content></kwd><kwd><named-content xmlns:xlink="http://www.w3.org/1999/xlink" content-type="family">Cirolanidae</named-content></kwd></kwd-group><mixed-citation publication-type="journal"><person-group><name><surname>Rodcharoen</surname><given-names>Eknarin</given-names></name><name><surname>Bruce</surname><given-names>Niel L.</given-names></name><name><surname>Pholpunthin</surname><given-names>Pornsilp</given-names></name></person-group><article-title>
          <italic><tp:taxon-name><tp:taxon-name-part taxon-name-part-type="genus" reg="Cirolana">Cirolana</tp:taxon-name-part> <tp:taxon-name-part taxon-name-part-type="species" reg="phuketensis">phuketensis</tp:taxon-name-part></tp:taxon-name></italic>, a new species of marine isopod (<tp:taxon-name><tp:taxon-name-part taxon-name-part-type="subphylum">Crustacea</tp:taxon-name-part></tp:taxon-name>, <tp:taxon-name><tp:taxon-name-part taxon-name-part-type="order">Isopoda</tp:taxon-name-part></tp:taxon-name>, <tp:taxon-name><tp:taxon-name-part taxon-name-part-type="family">Cirolanidae</tp:taxon-name-part></tp:taxon-name>) from the Andaman Sea coast of Thailand</article-title><source>Zookeys</source><day>4</day><month>9</month><year>2017</year><volume>2017</volume><issue>695</issue><fpage>1</fpage><lpage>17</lpage><pub-id pub-id-type="doi">10.3897/zookeys.695.13771</pub-id></mixed-citation></tp:treatment-meta><tp:nomenclature><tp:taxon-name>
              <tp:taxon-name-part taxon-name-part-type="genus" reg="Cirolana">Cirolana</tp:taxon-name-part>
              <tp:taxon-name-part taxon-name-part-type="species" reg="phuketensis">phuketensis</tp:taxon-name-part>
              <object-id xmlns:xlink="http://www.w3.org/1999/xlink" content-type="zoobank" xlink:type="simple">http://zoobank.org/CF35E681-77AD-47A1-B3FF-F1493DBDC6C5</object-id>
            </tp:taxon-name><tp:taxon-status xmlns:xlink="http://www.w3.org/1999/xlink" xlink:type="simple">sp. n.</tp:taxon-status></tp:nomenclature><tp:treatment-sec sec-type="material" id="SECID0EVPAC"><title>Material examined.</title><p>
              <bold>Holotype</bold>: ♂ (5.0 mm), Ao Makham, Phuket Province, <named-content xmlns:xlink="http://www.w3.org/1999/xlink" content-type="dwc:verbatimCoordinates" xlink:type="simple"><named-content content-type="geo-json" specific-use="{&#34;type&#34;:&#34;Point&#34;,&#34;coordinates&#34;:[98.403889,7.830833]}" id="NCID0EBAAE" xlink:type="simple">07°49'51"N, 98°24'14"E</named-content></named-content>, 6 August 2014, trapped in 1 m of depth, coral rubble, coll. E. Rodcharoen (<named-content xmlns:xlink="http://www.w3.org/1999/xlink" content-type="dwc:institutional_code" xlink:type="simple">PSUZC</named-content>–CR2086-01).</p><p>Paratypes: 6 ♂ (4.6, 5.8, 5.2, 5.0, 5.3, 5.1 mm [dissected]), 3 ♀ (5.2, 4.9, 4.9 mm [dissected]), same data as holotype, (<named-content xmlns:xlink="http://www.w3.org/1999/xlink" content-type="dwc:institutional_code" xlink:type="simple">PSUZC</named-content>–CR2086-02; <named-content xmlns:xlink="http://www.w3.org/1999/xlink" content-type="dwc:institutional_code" xlink:type="simple">MTQ</named-content> W53037). 3 ♂ (5.6, 4.8, 5.3 mm [dissected]), 6 ♀ (5.2, 5.7, 5.3, 5.7, 5.6, 5.4 mm [dissected]), Laem Pakarang, Phang Nga Province, <named-content xmlns:xlink="http://www.w3.org/1999/xlink" content-type="dwc:verbatimCoordinates" xlink:type="simple"><named-content content-type="geo-json" specific-use="{&#34;type&#34;:&#34;Point&#34;,&#34;coordinates&#34;:[98.220278,8.736389]}" id="NCID0E1AAE" xlink:type="simple">08°44'11"N, 98°13'13"E</named-content></named-content>, 15 march 2012, trapped in 2 m of depth, coral rubble, coll. E. Rodcharoen (<named-content xmlns:xlink="http://www.w3.org/1999/xlink" content-type="dwc:institutional_code" xlink:type="simple">PSUZC</named-content>–CR2086-03; <named-content xmlns:xlink="http://www.w3.org/1999/xlink" content-type="dwc:institutional_code" xlink:type="simple">MTQ</named-content> W53038). 3 ♂ (4.7, 4.9, 5.0 mm [dissected]), 7 ♀ (5.0, 4.7, 4.9, 4.9, 5.1, 4.6, 5.1 mm [dissected]), Koh Phayam, Ranong Province, <named-content xmlns:xlink="http://www.w3.org/1999/xlink" content-type="dwc:verbatimCoordinates" xlink:type="simple"><named-content content-type="geo-json" specific-use="{&#34;type&#34;:&#34;Point&#34;,&#34;coordinates&#34;:[98.394722,9.710000]}" id="NCID0EMBAE" xlink:type="simple">09°42'36"N, 98°23'41"E</named-content></named-content>, 22 December 2012, trapped in 3 m of depth, coral rubble, coll. E. Rodcharoen (<named-content xmlns:xlink="http://www.w3.org/1999/xlink" content-type="dwc:institutional_code" xlink:type="simple">PSUZC</named-content>–CR2086-04; <named-content xmlns:xlink="http://www.w3.org/1999/xlink" content-type="dwc:institutional_code" xlink:type="simple">MTQ</named-content> W53039).</p></tp:treatment-sec><tp:treatment-sec sec-type="description" id="SECID0E2BAE"><title>Description of male.</title><p>
              <italic>Body</italic> 2.8 times as long as greatest width, widest at pereonite 6, lateral margins subparallel (Figure <xref ref-type="fig" rid="F2">2A</xref>). <italic>Rostral point</italic> absent (Figure <xref ref-type="fig" rid="F2">2C</xref>). <italic>Eyes</italic> colour dark brown (Figure <xref ref-type="fig" rid="F2">2C</xref>). <italic><tp:taxon-name><tp:taxon-name-part taxon-name-part-type="genus" reg="Pereonites">Pereonites</tp:taxon-name-part></tp:taxon-name></italic> 2–4 with each a single transverse impressed suture; pereonites 5–6 with each 2 transverse impressed sutures; pereonite 7 with 3 transverse sutures each with a nodulose ridge (Figure <xref ref-type="fig" rid="F2">2A</xref>). <italic>Pereonite 1 and coxae 2–3</italic> (Figure <xref ref-type="fig" rid="F2">2B</xref>) each with posteroventral angle rounded; coxae 5–7 with entire oblique carina. <italic>Pleon</italic> (Figure <xref ref-type="fig" rid="F2">2E</xref>) with pleonite 1 largely concealed by pereonite 7; posterolateral angles of pleonite 2 forming acute point, extending posteriorly to anterior of pleonite 4; pleonite 3 with a row of 13 small tubercles, posterolateral margins not extending to posterior margin of pleonite 5, rounded; pleonite 4 with median tubercles and 5–6 sublateral tubercles on each side, posterolateral margin of pleonite 4 rounded, clearly extending <!--PageBreak-->beyond posterior margin of pleonite 5; pleonite 5 with prominent median tubercles and 3–4 sublateral tubercles on each side, posterolateral angles overlapped by lateral margins of pleonite 4. <italic>Pleotelson</italic> 0.7 times as long as anterior width, dorsal surface with 2 tubercles and paired submedian longitudinal carina; lateral margins weakly concave, <!--PageBreak-->margins serrate, posterior margin evenly rounded, without median point, with 6 robust setae interspersed among 10 slender plumose setae as figured (Figure <xref ref-type="fig" rid="F6">6C, D</xref>).</p><fig id="F2" position="float" orientation="portrait"><label>Figure 2.</label><caption><p>
                  <italic><tp:taxon-name><tp:taxon-name-part taxon-name-part-type="genus" reg="Cirolana">Cirolana</tp:taxon-name-part> <tp:taxon-name-part taxon-name-part-type="species" reg="phuketensis">phuketensis</tp:taxon-name-part></tp:taxon-name></italic> sp. n., male holotype, (<named-content xmlns:xlink="http://www.w3.org/1999/xlink" content-type="dwc:institutional_code" xlink:type="simple">PSUZC</named-content>–CR0286-01) (5.0mm) (<bold>A–E</bold>), male paratype (<named-content xmlns:xlink="http://www.w3.org/1999/xlink" content-type="dwc:institutional_code" xlink:type="simple">PSUZC</named-content>–CR0286-02) (5.1 mm) (<bold>F–G</bold>), male paratype (<named-content xmlns:xlink="http://www.w3.org/1999/xlink" content-type="dwc:institutional_code" xlink:type="simple">PSUZC</named-content>–CR2086-04 (<bold>H</bold>) <bold>A</bold> dorsal view <bold>B</bold> lateral view <bold>C</bold> head <bold>D</bold> frons <bold>E</bold> pleon <bold>F</bold> antennula <bold>G</bold> antenna peduncle <bold>H</bold> penial opening, sternite 7.</p></caption><graphic xmlns:xlink="http://www.w3.org/1999/xlink" xlink:href="zookeys-695-001-g002.jpg" position="float" orientation="portrait" xlink:type="simple" id="oo_153485.jpg"/></fig><p>
              <italic>Antennula</italic> (Figure <xref ref-type="fig" rid="F2">2F</xref>) peduncle articles 1 and 2 entirely fused; articles 3 and 4 0.8 times as long as combined lengths of articles 1 and 2; article 3 1.6 times as long as wide, flagellum with 9 articles, antennula extending to anterior margin of pereonite 1. <italic>Antenna</italic> (Figure <xref ref-type="fig" rid="F2">2G</xref>) peduncle article 4 2.2 times as long as wide, 2.4 times as long as article 3, inferior margin with 1 plumose setae, inferodistal margin1 short simple setae; article 5 1.0 times as long as article 4, 2.4 times as long as wide, inferodistal angle with cluster of 3 pappose setae, anterodistal angle with cluster of 4 short simple setae and 2 plumose setae; flagellum with 16 articles, extending to middle of pereonite 4.</p><p>
              <italic>Frontal lamina</italic> (Figure <xref ref-type="fig" rid="F2">2D</xref>) pentagonal, lateral margins concave, anterior margin with narrowly round apex.</p><p>
              <italic>Mandible molar process</italic> (Figure <xref ref-type="fig" rid="F3">3A, C</xref>) anterior margin with 12 flat teeth; without proximal cluster of long simple setae; right mandible spine row composed of 8 spines, left with 7 spines; palp articles 2 with 14 distolateral setae; palp article 3 with 17 robust biserrate setae (Figure <xref ref-type="fig" rid="F3">3B</xref>); <italic>Maxillula</italic> (Figure <xref ref-type="fig" rid="F3">3E</xref>) mesial lobe with 3 large and circumplumose <abbrev xmlns:xlink="http://www.w3.org/1999/xlink" xlink:title="robust seta/setae" id="ABBRID0EZGAE" xlink:type="simple">RS</abbrev>; lateral lobe with 12 <abbrev xmlns:xlink="http://www.w3.org/1999/xlink" xlink:title="robust seta/setae" id="ABBRID0E4GAE" xlink:type="simple">RS</abbrev> (plus 1 slender seta). <italic>Maxilla</italic> (Figure <xref ref-type="fig" rid="F3">3D</xref>) lateral lobe with 5 long simple setae, middle lobe with 12 long simple setae, maxilla mesial lobe with 1 distal simple seta and 12 proximal simple and plumose setae. <italic>Maxilliped palp</italic> (Figure <xref ref-type="fig" rid="F3">3F</xref>) article 2 mesial margin with 5 slender setae, lateral margin distally with 1 slender setae; article 3 mesial margin with 12 slender setae, lateral margin with 5 slender setae; article 4 mesial margin with 15 slender setae, lateral margin with 3 slender setae; article 5 distal margin 16 setae, lateral margin with 4 setae; maxilliped endite with 5 long <abbrev xmlns:xlink="http://www.w3.org/1999/xlink" xlink:title="circumplumose setae" id="ABBRID0ENHAE" xlink:type="simple">CPS</abbrev> and 2 coupling setae (both left and right).</p><fig id="F3" position="float" orientation="portrait"><label>Figure 3.</label><caption><p>
                  <italic><tp:taxon-name><tp:taxon-name-part taxon-name-part-type="genus" reg="Cirolana">Cirolana</tp:taxon-name-part> <tp:taxon-name-part taxon-name-part-type="species" reg="phuketensis">phuketensis</tp:taxon-name-part></tp:taxon-name></italic> sp. n., male paratype (<named-content xmlns:xlink="http://www.w3.org/1999/xlink" content-type="dwc:institutional_code" xlink:type="simple">PSUZC</named-content>–CR0286-02) (5.1 mm) <bold>A</bold> right mandible <bold>B</bold> dorsal view of article 3 of right mandible palp <bold>C</bold> distal part of left mandible <bold>D</bold> right maxilla <bold>E</bold> right maxillula <bold>F</bold> right maxilliped <bold>G</bold> endite.</p></caption><graphic xmlns:xlink="http://www.w3.org/1999/xlink" xlink:href="zookeys-695-001-g003.jpg" position="float" orientation="portrait" xlink:type="simple" id="oo_153486.jpg"/></fig><p>
              <italic>Pereopod 1</italic> (Figure <xref ref-type="fig" rid="F4">4A, B</xref>) basis 2.0 times as long as greatest width, inferodistal angle with cluster of 2 acute setae; ischium 0.6 times as long as basis, inferior margin with 2 setae, superior distal margin with 2 <abbrev xmlns:xlink="http://www.w3.org/1999/xlink" xlink:title="robust seta/setae" id="ABBRID0EEJAE" xlink:type="simple">RS</abbrev>; <italic>merus</italic> inferior margin with 6 molariform <abbrev xmlns:xlink="http://www.w3.org/1999/xlink" xlink:title="robust seta/setae" id="ABBRID0EKJAE" xlink:type="simple">RS</abbrev> (set in row of 5 and 2), superior distal angle with 3 setae; <italic>carpus</italic> inferior margin with 1 <abbrev xmlns:xlink="http://www.w3.org/1999/xlink" xlink:title="robust seta/setae" id="ABBRID0EQJAE" xlink:type="simple">RS</abbrev> (plus 1 slender seta); <italic>propodus</italic> 1.8 times as long as wide, inferior margin with 2 <abbrev xmlns:xlink="http://www.w3.org/1999/xlink" xlink:title="robust seta/setae" id="ABBRID0EWJAE" xlink:type="simple">RS</abbrev>; <italic>dactylus</italic> (Figure <xref ref-type="fig" rid="F4">4C</xref>) 0.7 times as long as propodus; inferior margin lacking setal fringe. <italic>Pereopod 2</italic> (Figure <xref ref-type="fig" rid="F4">4D</xref>) <italic>ischium</italic> inferior margin with 2 stout, bluntly rounded <abbrev xmlns:xlink="http://www.w3.org/1999/xlink" xlink:title="robust seta/setae" id="ABBRID0EIKAE" xlink:type="simple">RS</abbrev>, superior distal margin with 2 <abbrev xmlns:xlink="http://www.w3.org/1999/xlink" xlink:title="robust seta/setae" id="ABBRID0EMKAE" xlink:type="simple">RS</abbrev>; <italic>merus</italic> inferior margin with 4 stout <abbrev xmlns:xlink="http://www.w3.org/1999/xlink" xlink:title="robust seta/setae" id="ABBRID0ESKAE" xlink:type="simple">RS</abbrev> (set in row 3 and 1), superior distal margin with 3 acute <abbrev xmlns:xlink="http://www.w3.org/1999/xlink" xlink:title="robust seta/setae" id="ABBRID0EWKAE" xlink:type="simple">RS</abbrev>; <italic>carpus</italic> inferodistal angle with 2 <abbrev xmlns:xlink="http://www.w3.org/1999/xlink" xlink:title="robust seta/setae" id="ABBRID0E3KAE" xlink:type="simple">RS</abbrev> (plus 1 slender seta); <italic>propodus</italic> 2.3 times as long as wide, with 3 cluster of acute <abbrev xmlns:xlink="http://www.w3.org/1999/xlink" xlink:title="robust seta/setae" id="ABBRID0ECLAE" xlink:type="simple">RS</abbrev>; <italic>dactylus</italic> 1.3 times as long as propodus. <italic>Pereopod 3</italic> similar to pereopod 2. <italic>Pereopod 4</italic> (Figure <xref ref-type="fig" rid="F4">4E</xref>) intermediate in form between pereopod 3 and pereopod 5. <italic>Pereopod 6</italic> similar to pereopod 7. Pereopod 7 (Figure <xref ref-type="fig" rid="F4">4F</xref>) <italic>basis</italic> 2.0 times as long as greatest width, superior margin convex, inferior margin with 3 palmate setae; <italic>ischium</italic> 0.6 times as long as basis, inferior margin with 7 <abbrev xmlns:xlink="http://www.w3.org/1999/xlink" xlink:title="robust seta/setae" id="ABBRID0E1LAE" xlink:type="simple">RS</abbrev> (set in group 3 and 4), superior distal angle with 5 <abbrev xmlns:xlink="http://www.w3.org/1999/xlink" xlink:title="robust seta/setae" id="ABBRID0E5LAE" xlink:type="simple">RS</abbrev>, inferior distal angle with 4 <abbrev xmlns:xlink="http://www.w3.org/1999/xlink" xlink:title="robust seta/setae" id="ABBRID0ECMAE" xlink:type="simple">RS</abbrev>; <italic>merus</italic> 0.8 time as long as ischium, 1.5 times as long as wide, inferior margin with 3 <abbrev xmlns:xlink="http://www.w3.org/1999/xlink" xlink:title="robust seta/setae" id="ABBRID0EIMAE" xlink:type="simple">RS</abbrev>, superior distal angle with 9 <abbrev xmlns:xlink="http://www.w3.org/1999/xlink" xlink:title="robust seta/setae" id="ABBRID0EMMAE" xlink:type="simple">RS</abbrev>, inferior distal angle with 7 <abbrev xmlns:xlink="http://www.w3.org/1999/xlink" xlink:title="robust seta/setae" id="ABBRID0EQMAE" xlink:type="simple">RS</abbrev>; <italic>carpus</italic> 0.8 time as long as ischium, 1.5 times as long as wide, inferior margin with 2 <abbrev xmlns:xlink="http://www.w3.org/1999/xlink" xlink:title="robust seta/setae" id="ABBRID0EWMAE" xlink:type="simple">RS</abbrev>, <!--PageBreak--><!--PageBreak--><!--PageBreak-->superior distal angle with 17 <abbrev xmlns:xlink="http://www.w3.org/1999/xlink" xlink:title="robust seta/setae" id="ABBRID0E5MAE" xlink:type="simple">RS</abbrev>, inferior distal angle with 10 <abbrev xmlns:xlink="http://www.w3.org/1999/xlink" xlink:title="robust seta/setae" id="ABBRID0ECNAE" xlink:type="simple">RS</abbrev>; <italic>propodus</italic> 0.8 times as long as ischium, 2.3 times as long as wide, inferior margin with 3 clusters of <abbrev xmlns:xlink="http://www.w3.org/1999/xlink" xlink:title="robust seta/setae" id="ABBRID0EINAE" xlink:type="simple">RS</abbrev> (set in group 1 and 2), superior distal angle with 2 slender setae (plus 1 plumose seta and 3RS), inferior distal angle with 2 robust setae; <italic>dactylus</italic> 0.6 times as long as propodus.</p><fig id="F4" position="float" orientation="portrait"><label>Figure 4.</label><caption><p>
                  <italic><tp:taxon-name><tp:taxon-name-part taxon-name-part-type="genus" reg="Cirolana">Cirolana</tp:taxon-name-part> <tp:taxon-name-part taxon-name-part-type="species" reg="phuketensis">phuketensis</tp:taxon-name-part></tp:taxon-name></italic> sp. n., male paratype (<named-content xmlns:xlink="http://www.w3.org/1999/xlink" content-type="dwc:institutional_code" xlink:type="simple">PSUZC</named-content>–CR0286-02) (5.1 mm) <bold>A</bold> pereopod 1 <bold>B</bold> mesial view of pereopod 1 <bold>C</bold> mesial view of dactylus of pereopod 1 <bold>D</bold> pereopod 2 <bold>E</bold> pereopod 4 <bold>F</bold> pereopod 7.</p></caption><graphic xmlns:xlink="http://www.w3.org/1999/xlink" xlink:href="zookeys-695-001-g004.jpg" position="float" orientation="portrait" xlink:type="simple" id="oo_153487.jpg"/></fig><p>
              <italic>Penes</italic> (Figure <xref ref-type="fig" rid="F2">2H</xref>) two low tubercles separated by 3% of sternal width.</p><p>
              <italic>Pleopod 1</italic> (Figure <xref ref-type="fig" rid="F5">5A</xref>) exopod 1.4 times as long as wide, lateral margin straight, distally broadly rounded, mesial margin strongly convex, with 28 <abbrev xmlns:xlink="http://www.w3.org/1999/xlink" xlink:title="plumose marginal setae" id="ABBRID0EHPAE" xlink:type="simple">PMS</abbrev> from distal one-third; endopod 2.1 times as long as wide, distally broadly rounded, lateral margin strongly concave, with 15 <abbrev xmlns:xlink="http://www.w3.org/1999/xlink" xlink:title="plumose marginal setae" id="ABBRID0ELPAE" xlink:type="simple">PMS</abbrev> on distal margin only; peduncle 1.6 times as wide as long, mesial margin with 4 coupling hook. <italic>Pleopod 2</italic> (Figure <xref ref-type="fig" rid="F5">5B</xref>) exopod with 38 <abbrev xmlns:xlink="http://www.w3.org/1999/xlink" xlink:title="plumose marginal setae" id="ABBRID0EVPAE" xlink:type="simple">PMS</abbrev>, endopod with 14 <abbrev xmlns:xlink="http://www.w3.org/1999/xlink" xlink:title="plumose marginal setae" id="ABBRID0EZPAE" xlink:type="simple">PMS</abbrev>; appendix masculina with parallel margins, 1.0 times as long as endopod, distally narrowly rounded. <italic>Pleopod 3</italic> (Figure <xref ref-type="fig" rid="F5">5C</xref>) exopod with 39 <abbrev xmlns:xlink="http://www.w3.org/1999/xlink" xlink:title="plumose marginal setae" id="ABBRID0EDQAE" xlink:type="simple">PMS</abbrev>, endopod with 11 <abbrev xmlns:xlink="http://www.w3.org/1999/xlink" xlink:title="plumose marginal setae" id="ABBRID0EHQAE" xlink:type="simple">PMS</abbrev>. <italic>Pleopod 4</italic> (Figure <xref ref-type="fig" rid="F5">5D</xref>) exopod with 40 <abbrev xmlns:xlink="http://www.w3.org/1999/xlink" xlink:title="plumose marginal setae" id="ABBRID0ERQAE" xlink:type="simple">PMS</abbrev>, endopod with 10 <abbrev xmlns:xlink="http://www.w3.org/1999/xlink" xlink:title="plumose marginal setae" id="ABBRID0EVQAE" xlink:type="simple">PMS</abbrev>. <italic>Pleopod 5</italic> (Figure <xref ref-type="fig" rid="F5">5E</xref>) exopod with 38 <abbrev xmlns:xlink="http://www.w3.org/1999/xlink" xlink:title="plumose marginal setae" id="ABBRID0E6QAE" xlink:type="simple">PMS</abbrev>. <italic>Pleopods</italic> 2–5 peduncle distolateral margin with prominent acute <abbrev xmlns:xlink="http://www.w3.org/1999/xlink" xlink:title="robust seta/setae" id="ABBRID0EFRAE" xlink:type="simple">RS</abbrev>.</p><fig id="F5" position="float" orientation="portrait"><label>Figure 5.</label><caption><p>
                  <italic><tp:taxon-name><tp:taxon-name-part taxon-name-part-type="genus" reg="Cirolana">Cirolana</tp:taxon-name-part> <tp:taxon-name-part taxon-name-part-type="species" reg="phuketensis">phuketensis</tp:taxon-name-part></tp:taxon-name></italic> sp. n., male paratype (<named-content xmlns:xlink="http://www.w3.org/1999/xlink" content-type="dwc:institutional_code" xlink:type="simple">PSUZC</named-content>–CR0286-02) (5.1 mm) (<bold>A–E</bold>) pleopods 1–5 respectively.</p></caption><graphic xmlns:xlink="http://www.w3.org/1999/xlink" xlink:href="zookeys-695-001-g005.jpg" position="float" orientation="portrait" xlink:type="simple" id="oo_153488.jpg"/></fig><p>
              <italic>Uropod</italic> peduncle (Figure <xref ref-type="fig" rid="F6">6A</xref>) ventrolateral margin with 2 <abbrev xmlns:xlink="http://www.w3.org/1999/xlink" xlink:title="robust seta/setae" id="ABBRID0EQSAE" xlink:type="simple">RS</abbrev> (Figure <xref ref-type="fig" rid="F6">6B</xref>), lateral margin with medial short acute <abbrev xmlns:xlink="http://www.w3.org/1999/xlink" xlink:title="robust seta/setae" id="ABBRID0EYSAE" xlink:type="simple">RS</abbrev>, posterior lobe about one-half as long as endopod; rami extending beyond pleotelson, marginal setae in single tier. <italic>Endopod</italic> apically not bifid, broadly round, lateral margin straight, without prominent excision, with 2 <abbrev xmlns:xlink="http://www.w3.org/1999/xlink" xlink:title="robust seta/setae" id="ABBRID0E5SAE" xlink:type="simple">RS</abbrev>, mesial margin strongly convex, with 7 <abbrev xmlns:xlink="http://www.w3.org/1999/xlink" xlink:title="robust seta/setae" id="ABBRID0ECTAE" xlink:type="simple">RS</abbrev>. <italic>Exopod</italic> extending beyond end of endopod, 2.4 times as long as greatest width, apically not bifid, notched, lateral margin straight, with 5 <abbrev xmlns:xlink="http://www.w3.org/1999/xlink" xlink:title="robust seta/setae" id="ABBRID0EITAE" xlink:type="simple">RS</abbrev>, mesial margin weakly convex, with 4 <abbrev xmlns:xlink="http://www.w3.org/1999/xlink" xlink:title="robust seta/setae" id="ABBRID0EMTAE" xlink:type="simple">RS</abbrev>.</p><fig id="F6" position="float" orientation="portrait"><label>Figure 6.</label><caption><p>
                  <italic><tp:taxon-name><tp:taxon-name-part taxon-name-part-type="genus" reg="Cirolana">Cirolana</tp:taxon-name-part> <tp:taxon-name-part taxon-name-part-type="species" reg="phuketensis">phuketensis</tp:taxon-name-part></tp:taxon-name></italic> sp. n., male paratype (<named-content xmlns:xlink="http://www.w3.org/1999/xlink" content-type="dwc:institutional_code" xlink:type="simple">PSUZC</named-content>–CR0286-02) (5.1 mm) <bold>A</bold> uropod <bold>B</bold> ventral view of uropod peduncle and exopod <bold>C</bold> pleotelson <bold>D</bold> pleotelson apex.</p></caption><graphic xmlns:xlink="http://www.w3.org/1999/xlink" xlink:href="zookeys-695-001-g006.jpg" position="float" orientation="portrait" xlink:type="simple" id="oo_153489.jpg"/></fig></tp:treatment-sec><tp:treatment-sec sec-type="Female (non-ovigerous)" id="SECID0EVUAE"><title>Female (non-ovigerous).</title><p>Pereonite 7 without transverse row of tubercles. Pleonites 4–5 and pleotelson with low tubercles.</p></tp:treatment-sec><tp:treatment-sec sec-type="description" id="SECID0E1UAE"><title>Size.</title><p>Adult males (n = 13) 4.6–5.8 mm (mean 5.1 mm); females (n = 16) 4.6–5.7 mm (mean 5.1 mm).</p></tp:treatment-sec><tp:treatment-sec sec-type="variation" id="SECID0E6UAE"><title>Variation.</title><p>Pleotelson (n = 28 [12 ♂ and 16♀]) with 5–6 <abbrev xmlns:xlink="http://www.w3.org/1999/xlink" xlink:title="robust seta/setae" id="ABBRID0EFVAE" xlink:type="simple">RS</abbrev>, with 6 <abbrev xmlns:xlink="http://www.w3.org/1999/xlink" xlink:title="robust seta/setae" id="ABBRID0EJVAE" xlink:type="simple">RS</abbrev> (3+3) most frequent (92%). Uropod endopod mesial margin with 6–7 <abbrev xmlns:xlink="http://www.w3.org/1999/xlink" xlink:title="robust seta/setae" id="ABBRID0ENVAE" xlink:type="simple">RS</abbrev>, with 6 (82%) and 8 (4%) occurring only once, lateral margin with 1 <abbrev xmlns:xlink="http://www.w3.org/1999/xlink" xlink:title="robust seta/setae" id="ABBRID0ERVAE" xlink:type="simple">RS</abbrev> (96%) and 2 (4%) occurring only once; exopod mesial margin with 2–4 <abbrev xmlns:xlink="http://www.w3.org/1999/xlink" xlink:title="robust seta/setae" id="ABBRID0EVVAE" xlink:type="simple">RS</abbrev>, with 4 most frequent (92%), 2 and 3 occurring only once (3%), lateral margin with 5– 6 <abbrev xmlns:xlink="http://www.w3.org/1999/xlink" xlink:title="robust seta/setae" id="ABBRID0EZVAE" xlink:type="simple">RS</abbrev>, with 5 most frequent (92%).</p></tp:treatment-sec><tp:treatment-sec sec-type="remarks" id="SECID0E4VAE"><title>Remarks.</title><p>
              <italic><tp:taxon-name><tp:taxon-name-part taxon-name-part-type="genus" reg="Cirolana">Cirolana</tp:taxon-name-part> <tp:taxon-name-part taxon-name-part-type="species" reg="phuketensis">phuketensis</tp:taxon-name-part></tp:taxon-name></italic> sp. n. is characterized by pereonites 2–4 each with a single transverse suture; pereonites 5–6 each with 2 transverse sutures; pereonites 7 with 3 transverse sutures that also form a nodulose ridge; antennula peduncular articles 1 and 2 fused; pleotelson dorsal surface with 2 sub-median longitudinal carinae, each of which has one prominent anterior tubercle, lateral margin weakly convex and posterior margin narrow rounded; pereopod 1 merus inferior margin with 6 molariform <abbrev xmlns:xlink="http://www.w3.org/1999/xlink" xlink:title="robust seta/setae" id="ABBRID0EOWAE" xlink:type="simple">RS</abbrev>; penes in the form of two low tubercles.</p><p>
              <italic><tp:taxon-name><tp:taxon-name-part taxon-name-part-type="genus" reg="Cirolana">Cirolana</tp:taxon-name-part> <tp:taxon-name-part taxon-name-part-type="species" reg="phuketensis">phuketensis</tp:taxon-name-part></tp:taxon-name></italic> sp. n. belongs to a group of species within <italic><tp:taxon-name><tp:taxon-name-part taxon-name-part-type="genus" reg="Cirolana">Cirolana</tp:taxon-name-part></tp:taxon-name></italic> that is characterised by dorsal is characterised by dorsal nodular ornamentation on the pereon, pleon and pleotelson (<xref ref-type="bibr" rid="B8">Bruce 1986</xref>). This group of species has few widely separated robust setae on the uropodal exopod lateral margin, and the pleotelson posterior mar<!--PageBreak-->gin is truncate to narrowly rounded and has 6 or 8 robust seta; there is often clear sexual dimorphism in this group of species, with females more weakly ornamented that males, and dimorphic uropod shape.</p><p>In the South-East Asian region there are few similar species, although undescribed species are known. <italic><tp:taxon-name><tp:taxon-name-part taxon-name-part-type="genus" reg="Cirolana">Cirolana</tp:taxon-name-part> <tp:taxon-name-part taxon-name-part-type="species" reg="phuketensis">phuketensis</tp:taxon-name-part></tp:taxon-name></italic> sp. n. differs from <italic><tp:taxon-name><tp:taxon-name-part taxon-name-part-type="genus" reg="Cirolana">C.</tp:taxon-name-part> <tp:taxon-name-part taxon-name-part-type="species" reg="tuberculata">tuberculata</tp:taxon-name-part></tp:taxon-name></italic> from southern Philippines (see <xref ref-type="bibr" rid="B23">Delaney 1986</xref>), the only similar species in the region, by the pereon surface having tubercles on pereonite 7 (vs all pereonites lacking tubercles); coxae 4–7 with two oblique carinae (vs coxae 2–7 with single oblique carina); merus of pereopod 1 has 6 molariform robust setae (vs 4–5 molariform robust setae); pleonites 3–5 <!--PageBreak-->has tubercles (vs pleon smooth): uropodal exopod apex is notched (vs acute), lateral margin of exopod is straight (vs convex); lateral margin of endopod has two robust setae (vs four robust setae); dorsal surface of pleotelson with two tubercles and paired submedian longitudinal carina (vs parallel rows of four tubercles).</p><!--PageBreak--><!--PageBreak--><p>This species is also similar to <italic><tp:taxon-name><tp:taxon-name-part taxon-name-part-type="genus" reg="Cirolana">Cirolana</tp:taxon-name-part> <tp:taxon-name-part taxon-name-part-type="species" reg="grumula">grumula</tp:taxon-name-part></tp:taxon-name></italic> Bruce, 1994 (Papua New Guinea) and the Australian species <italic><tp:taxon-name><tp:taxon-name-part taxon-name-part-type="genus" reg="Cirolana">Cirolana</tp:taxon-name-part> <tp:taxon-name-part taxon-name-part-type="species" reg="oreonota">oreonota</tp:taxon-name-part></tp:taxon-name></italic> Bruce, 1986. However, there are many characters that differentiate <italic><tp:taxon-name><tp:taxon-name-part taxon-name-part-type="genus" reg="Cirolana">Cirolana</tp:taxon-name-part> <tp:taxon-name-part taxon-name-part-type="species" reg="phuketensis">phuketensis</tp:taxon-name-part></tp:taxon-name></italic> sp. n. from these species. <italic><tp:taxon-name><tp:taxon-name-part taxon-name-part-type="genus" reg="Cirolana">Cirolana</tp:taxon-name-part> <tp:taxon-name-part taxon-name-part-type="species" reg="phuketensis">phuketensis</tp:taxon-name-part></tp:taxon-name></italic> sp. n. can be separated from <italic><tp:taxon-name><tp:taxon-name-part taxon-name-part-type="genus" reg="Cirolana">C.</tp:taxon-name-part> <tp:taxon-name-part taxon-name-part-type="species" reg="grumula">grumula</tp:taxon-name-part></tp:taxon-name></italic> by having antennula articles 1 and 2 fused (vs unfused in <italic><tp:taxon-name><tp:taxon-name-part taxon-name-part-type="genus" reg="Cirolana">C.</tp:taxon-name-part> <tp:taxon-name-part taxon-name-part-type="species" reg="grumula">grumula</tp:taxon-name-part></tp:taxon-name></italic>); pleotelson dorsal surface with 2 sub-median longitudinal carinae, each of which has one prominent tubercle (vs each of which has two prominent tubercles), pleotelson lateral margin weakly convex (vs straight) and posterior margin narrow rounded (vs subtruncate); pereopod 1 merus inferior margin has 6 molariform <abbrev xmlns:xlink="http://www.w3.org/1999/xlink" xlink:title="robust seta/setae" id="ABBRID0EQ1AE" xlink:type="simple">RS</abbrev> (vs 5 molariform <abbrev xmlns:xlink="http://www.w3.org/1999/xlink" xlink:title="robust seta/setae" id="ABBRID0EU1AE" xlink:type="simple">RS</abbrev>); penes has 2 low tubercles (vs opening flush with surface of sternite 7. <italic><tp:taxon-name><tp:taxon-name-part taxon-name-part-type="genus" reg="Cirolana">Cirolana</tp:taxon-name-part> <tp:taxon-name-part taxon-name-part-type="species" reg="phuketensis">phuketensis</tp:taxon-name-part></tp:taxon-name></italic> sp. n. differs from <italic><tp:taxon-name><tp:taxon-name-part taxon-name-part-type="genus" reg="Cirolana">C.</tp:taxon-name-part> <tp:taxon-name-part taxon-name-part-type="species" reg="oreonota">oreonota</tp:taxon-name-part></tp:taxon-name></italic> by pereonites 2–4 with transverse sutures (vs without transverse sutures on pereonites 2–4); pleotelson dorsal surface with two prominent ridges each with one anterior submedian tubercle (vs ridges not prominent each with 3 of submedian tubercles), pleotelson lateral margin weakly convex (vs straight), posterior margin narrow rounded (vs sub truncate) with 6 <abbrev xmlns:xlink="http://www.w3.org/1999/xlink" xlink:title="robust seta/setae" id="ABBRID0EO2AE" xlink:type="simple">RS</abbrev> (vs 8 <abbrev xmlns:xlink="http://www.w3.org/1999/xlink" xlink:title="robust seta/setae" id="ABBRID0ES2AE" xlink:type="simple">RS</abbrev>); antennal flagellum extending to middle of pereonite 4 (vs extending to anterior of pereonite 3); pereopod 1 merus inferior margin having 6 molariform <abbrev xmlns:xlink="http://www.w3.org/1999/xlink" xlink:title="robust seta/setae" id="ABBRID0EW2AE" xlink:type="simple">RS</abbrev> (vs 5 molariform <abbrev xmlns:xlink="http://www.w3.org/1999/xlink" xlink:title="robust seta/setae" id="ABBRID0E12AE" xlink:type="simple">RS</abbrev>); penes 2 low tubercles (vs opening flush with surface of sternite 7).</p></tp:treatment-sec><tp:treatment-sec sec-type="etymology" id="SECID0E52AE"><title>Etymology.</title><p>The epithet is taken from the type locality.</p><fig id="F7" position="float" orientation="portrait"><label>Figure 7.</label><caption><p>
                  <italic><tp:taxon-name><tp:taxon-name-part taxon-name-part-type="genus" reg="Cirolana">Cirolana</tp:taxon-name-part> <tp:taxon-name-part taxon-name-part-type="species" reg="phuketensis">phuketensis</tp:taxon-name-part></tp:taxon-name></italic> sp. n. male holotype, (<named-content xmlns:xlink="http://www.w3.org/1999/xlink" content-type="dwc:institutional_code" xlink:type="simple">PSUZC</named-content>–CR0286-01) (5.0mm) <bold>A</bold> dorsal view <bold>B</bold> lateral view. Scale bar: 2 mm.</p></caption><graphic xmlns:xlink="http://www.w3.org/1999/xlink" xlink:href="zookeys-695-001-g007.jpg" position="float" orientation="portrait" xlink:type="simple" id="oo_153490.jpg"/></fig></tp:treatment-sec><ref-list><ref id="B8"><mixed-citation xmlns:xlink="http://www.w3.org/1999/xlink" xlink:type="simple">
          <person-group><name name-style="western"><surname>Bruce</surname><given-names>NL</given-names></name></person-group> (<year>1986</year>) <article-title><tp:taxon-name><tp:taxon-name-part taxon-name-part-type="family">Cirolanidae</tp:taxon-name-part></tp:taxon-name> (<tp:taxon-name><tp:taxon-name-part taxon-name-part-type="subphylum">Crustacea</tp:taxon-name-part></tp:taxon-name>: <tp:taxon-name><tp:taxon-name-part taxon-name-part-type="order">Isopoda</tp:taxon-name-part></tp:taxon-name>) of Australia.</article-title> <source>Records of the Australian Museum, Supplement</source> <volume>6</volume>: <fpage>1</fpage>–<lpage>239</lpage>. <ext-link xlink:type="simple" ext-link-type="doi" xlink:href="10.3853/j.0812-7387.6.1986.98">https://doi.org/10.3853/j.0812-7387.6.1986.98</ext-link></mixed-citation></ref><ref id="B23"><mixed-citation xmlns:xlink="http://www.w3.org/1999/xlink" xlink:type="simple">
          <person-group><name name-style="western"><surname>Delaney</surname><given-names>PM</given-names></name></person-group> (<year>1986</year>) <article-title>The Synonymy of <italic><tp:taxon-name><tp:taxon-name-part taxon-name-part-type="genus">Cirolana</tp:taxon-name-part> <tp:taxon-name-part taxon-name-part-type="species">tuberculata</tp:taxon-name-part></tp:taxon-name></italic> (Richardson, 1910) (<tp:taxon-name><tp:taxon-name-part taxon-name-part-type="order">Isopoda</tp:taxon-name-part></tp:taxon-name>, <tp:taxon-name><tp:taxon-name-part taxon-name-part-type="suborder">Flabellifera</tp:taxon-name-part></tp:taxon-name>, <tp:taxon-name><tp:taxon-name-part taxon-name-part-type="family">Cirolanidae</tp:taxon-name-part></tp:taxon-name>).</article-title> <source>Proceedings of the Biological Society of Washington</source> <volume>99</volume>(<issue>4</issue>): <fpage>731</fpage>–<lpage>734</lpage>.</mixed-citation></ref></ref-list></tp:taxon-treatment>
